# Supplementary material for: Ultrabright Fluorescent Silica Nanoparticles for Dual pH and Temperature Measurements
Source: Nanomaterials (Basel). 2021 Jun 9;11(6):1524. doi: 10.3390/nano11061524 (PMC8228773; doi:10.3390/nano11061524)
Supplement: Supplementary file 1 [file nanomaterials-11-01524-s001.zip]

Archive with 1 entries (1 files):
- nanomaterials-1243339-supplementary.pdf
